# Supplementary material for: Guidance for Canadian Breast Cancer Practice: National Consensus Recommendations for the Systemic Treatment of Patients with HR+/HER2− Early Breast Cancer 2025
Source: Curr Oncol. 2026 Feb 12;33(2):112. doi: 10.3390/curroncol33020112 (PMC12939464; doi:10.3390/curroncol33020112)
Supplement: Supplementary file 1 [file curroncol-33-00112-s001.zip]

Archive with 1 entries (1 files):
- curroncol-4059928-supplementary.pdf
